# Supplementary material for: Germacranolides from Carpesium divaricatum: Some New Data on Cytotoxic and Anti-Inflammatory Activity
Source: Molecules. 2021 Jul 30;26(15):4644. doi: 10.3390/molecules26154644 (PMC8347481; doi:10.3390/molecules26154644)
Supplement: Supplementary file 1 [file molecules-26-04644-s001.zip]

Archive with 1 entries (1 files):
- molecules-1300493-supplementary.pdf
